# Supplementary material for: Comparative Study of Antioxidant and Pro-Oxidant Properties of Homoleptic and Heteroleptic Copper Complexes with Amino Acids, Dipeptides and 1,10-Phenanthroline: The Quest for Antitumor Compounds
Source: Molecules. 2021 Oct 28;26(21):6520. doi: 10.3390/molecules26216520 (PMC8587672; doi:10.3390/molecules26216520)
Supplement: Supplementary file 1 [file molecules-26-06520-s001.zip]

Archive with 1 entries (1 files):
- molecules-1433163-supplementary.pdf
